# Supplementary material for: COVID-19 Variants and Vaccine Development
Source: Viruses. 2024 May 10;16(5):757. doi: 10.3390/v16050757 (PMC11125726; doi:10.3390/v16050757)
Supplement: Supplementary file 1 [file viruses-16-00757-s001.zip]

Archive with 1 entries (1 files):
- viruses-2999842-supplementary.pdf
